# Supplementary material for: Integration of Clinical and Gene Expression Data Has a Synergetic Effect on Predicting Breast Cancer Outcome
Source: PLoS One. 2012 Jul 11;7(7):e40358. doi: 10.1371/journal.pone.0040358 (PMC3394805; doi:10.1371/journal.pone.0040358)
Supplement: Table S1 — Overview and details of the clinical variables used for the Vijver dataset. (XLSX) [file pone.0040358.s001.xlsx]

## Sheet: Sheet1
Van Vliet et al.
Integration of clinical and gene expression data has a synergetic effect on predicting breast cancer outcome
Supplementary Table 1
Label	Subset of C	Description
Cl01_Age	Original	Age at diagnosis
Cl02_pN_pos	Original	Number of positive lymphnodes
Cl02A_pN_TNM	Original	Lymph node classified as TNM classes, 0 = negative; 1= 0-3 pos lymph nodes, 2= 4 and more pos lymph nodes
CL02B_pN	Original	Lymph node positive or negative 1= positve, 0 = negative
Cl02C_LN_3_clas	Original	Lymph_node_3_classes
Cl03_Size_mm	Original	Size of the tumor in mm
Cl03A_Size_T1_T2	Original	Size of the tumor,> 2cm=1, <=2cm =0
H03_ANGIOINV2001	New	Lymphangio invasion data from H.P 2001/2002; 0= none, 1= moderate, 2= extensive
H04_centralfibr	New	Central fibrosis_(0=absent) (1=present) 2005
H05_matrix	New	Matrix formation_(0=absent) (1=present) 2005
H06_necrosis	New	Necrosis_(0=negative)_(1=some)_(2=moderate)_(3=extensive)_2005
H07_DCIS	New	DCIS_or LCIS in case ILC 0=negative)_(1=some)_(2=moderate)_(3=extensive)_2007
H07A_DCISGRADE	New	DCIS grade_(0=absent)_(1=well)_(2=moderate)_(3=poorly)_2007
H08_grade_02	Original	GRADEsuppl_data_Nuyten_PNAS_2005 3= poorly differentiated, 2=moderate differentiated, 1= well differentiated
H08A_Tubuli	New	Tubuli formation_2007 ; >75% of tumor cells arranged in tubules = 1 ; >10% and <75% = 2 ;<10% = 3
H08B_Mitos	New	Mitos_cons_2007 low power scanning (X100), find most mitotically tumor area, proceed to high power (x400) (10xHPF) 1 = <10 mitoses in 10 high-power fields ,2 =>10 and <20 mitoses ,3 = >20 mitoses per 10 high power fields
H08C_Pleio	New	Nuclear grade = Cell nuclei are uniform in size and shape, relatively small, have dispersed chromatin patterns, and are without prominent nucleoli category 1/2/3
H08D_grade_07	Original	Elston and Ellis. A tumor with a final sum of Mitoses, nucl pleiomorphy and tubuli formation. 3-5 Grade I (well-differentiated). 6-7 Grade 2, 8-9 points Grade 3 tumor
H09_Lympho_Inf2002	Original	LYMPH INF_2001_lymph_infil_(0=negative)_(1=some)_(2=moderate)_(3=extensive)_2007
H09A_lymphinf2005	Original	lymph_infil_(0=negative)_(1=some)_(2=moderate)_(3=extensive)_2007
I01_ER_2007	Original	Immunohistochemsitry (IHC) for estrogen receptor alpha; % of positive tumor cells as % of total tumor cells;
I01A_ER_bin_2007	Original	Immunohistochemsitry (IHC) for estrogen receptor alpha; % of positive tumor cells as % of total tumor cells; Cut off > 10 % = positive ;
I02_PR_2007	Original	Immunohistochemsitry for progesteron; PR; % of positive tumor cells as % of total tumor cells;
I02A_PR_bin_2007	Original	Immunohistochemsitry for progesteron; PR; % of positive tumor cells as % of total tumor cells; Cut off > =10 % = positive ;
R02_CBO_2002_validated_	Signatures	Wheter or not patient would e advised to undergo adjuvant reatment accoring to the CBO 2002 (Dutch) criteria
R03_NIH	Signatures	Wheter or not patient would e advised to undergo adjuvant reatment accoring to the NIH criteria
R04_StGallen	Signatures	Wheter or not patient would be advised to undergo adjuvant reatment accoring to the ST. Gallen criteria. Check according to 2003 Consensus. Still valid.
R05_NPI_score	Signatures	The Nottingham Prognostic Index (NPI): 0.2*size (cm) +grade +nodal status. Kattan MW, Cancer 2004 Dec . Todd JH,Br J Cancer 1987 Oct;
R06_Clin_NPI	Signatures	NPI score modified to riskgroups : 0=low risk and NPI <=3.4; 1=moderate risk NPI score 3.4-5.4 and 2= high risk volgens NPI > 5.4.
R07_Clin_Sgal	Signatures	0= low risk using Sankt Gallen guidelines and 1= moderate/high risk Sankt Gallen. Goldhirsch A, J Clin Oncol 2001 Sep 15
R08_StGallen	Signatures	Whether or not patient would be advised to undergo adjuvant reatment accoring to the ST. Gallen criteria. Check according to 2003 Consensus. Still valid in 2005
R09_NIH	Signatures	Wheter or not patient would be advised to undergo adjuvant treatment accoring to the NIH criteria. Data retrieved in 2002.
R10_NIH_Risk	Signatures	Risk division according to NIH/NCI (accounts for node negative only. Positive=high) http://www.nci.nih.gov/cancerinfo/pdq/treatment/breast/healthprofessional/#Section_183
R11_NIHRisk	Signatures	Risk classes according to NIH/NCI (accounts for node negative only. Positive=high) http://www.nci.nih.gov/cancerinfo/pdq/treatment/breast/healthprofessional/#Section_183. Data retrieved in 2002.
R13_Clin_adj	Signatures	Combined risk profile of 70-gene and adjuvant online with cutoff 90% (If >= 90% survival than low risk): 0=70GEP low+AO low; 70GEP low+AO high=2; 70GEP high+AO low=1; 70GEP high + AO high=3
R14_AdjRisk	Signatures	Clinical risk profile using adjuvant online data with cutoff 90% (If >= 90% survival than low risk (0); vice versa, is high risk=1)
R15_AdjOS	Signatures	Peter Ravdin: 10 Year Risk of breast cancer Mortality unconfounded by competing mortality
R16_AdjBrMort	Signatures	Peter Ravdin: 10 Year OS
R17_AdjNatMort	Signatures	Peter Ravdin: 10 Year risk of breast cancer mortality confounded by competing mortality
Th01_Mastectomy	New	Mastectomy 1=yes,0=no
Th02_Horm	New	Hormonal_therapy_adjuvant
Th03_Chemo	New	Chemotherapy_adjuvant
Th04_Adjuv	New	Adjuvant treatment 1=yes, 0=no
H02_TYPE2002_1	New	HISTTYPE_suppl_data_Chang_PNAS_2005 IDC = 1 / 0 (yes/no)
H02_TYPE2002_2	New	HISTTYPE_suppl_data_Chang_PNAS_2005 ILC = 1 / 0 (yes/no)
H02_TYPE2002_3	New	HISTTYPE_suppl_data_Chang_PNAS_2005 Mucinous = 1 / 0 (yes/no)
H02_TYPE2002_4	New	HISTTYPE_suppl_data_Chang_PNAS_2005 Tubular/lobolar = 1 / 0 (yes/no)
H02A_Type2007_1	New	Histologic Subtype: IDC = 1 / 0 (yes/no)
H02A_Type2007_2	New	Histologic Subtype: ILC = 1 / 0 (yes/no)
H02A_Type2007_6	New	Histologic Subtype: apocrine = 1 / 0 (yes/no)
H02A_Type2007_7	New	Histologic Subtype: microapapillar = 1 / 0 (yes/no)
H02A_Type2007_8	New	Histologic Subtype: mucA = 1 / 0 (yes/no)
H02A_Type2007_9	New	Histologic Subtype: mucB = 1 / 0 (yes/no)
H02A_Type2007_10	New	Histologic Subtype: IDC/ILC = 1 / 0 (yes/no)
